# Supplementary material for: A New Inovirus from the Human Blood Encodes Proteins with Nuclear Subcellular Localization
Source: Viruses. 2024 Mar 20;16(3):475. doi: 10.3390/v16030475 (PMC10975378; doi:10.3390/v16030475)
Supplement: Supplementary file 1 [file viruses-16-00475-s001.zip]

Archive with 1 entries (1 files):
- viruses-2825377-supplementary.pdf
